# Supplementary material for: Encapsulation of Polyphenolic Preparation in Gelatin Fruit Jellies Slows the Digestive Release of Cholinesterase Inhibitors In Vitro
Source: Antioxidants (Basel). 2025 Apr 29;14(5):535. doi: 10.3390/antiox14050535 (PMC12108259; doi:10.3390/antiox14050535)
Supplement: Supplementary file 1 [file antioxidants-14-00535-s001.zip]

Archive with 1 entries (1 files):
- antioxidants-3566518-supplementary.pdf
